# Supplementary material for: A microneedle device for rapid dermal interstitial fluid sampling
Source: Sci Adv. 2025 Sep 24;11(39):eadx5492. doi: 10.1126/sciadv.adx5492 (PMC12459406; doi:10.1126/sciadv.adx5492)
Supplement: Supplementary file 2 — Movie S1 [file sciadv.adx5492_movie_s1.zip]

Archive with 1 entries (1 files):
- adx5492_movie_s1.mp4
